# Supplementary material for: Chronic Nicotine Exposure Increases Hematoma Expansion following Collagenase-Induced Intracerebral Hemorrhage in Rats
Source: Biomolecules. 2022 Apr 21;12(5):621. doi: 10.3390/biom12050621 (PMC9138464; doi:10.3390/biom12050621)
Supplement: Supplementary file 1 [file biomolecules-12-00621-s001.zip]

Archive with 1 entries (1 files):
- biomolecules-1679151-supplementary.pdf
